# Supplementary material for: MiR-371a-5p Positively Associates with Hepatocellular Carcinoma Malignancy but Sensitizes Cancer Cells to Oxaliplatin by Suppressing BECN1-Dependent Autophagy
Source: Life (Basel). 2022 Oct 20;12(10):1651. doi: 10.3390/life12101651 (PMC9604925; doi:10.3390/life12101651)
Supplement: Supplementary file 1 [file life-12-01651-s001.zip]

Archive with 2 entries (2 files):
- Supplementary Figures and legends.pdf
- Supplementary Table S1.xlsx
